# Supplementary material for: Synergistic Ultramicropore-Confined and Electronic-State Modulation Strategies in Sustainable Lignin-Derived Hard Carbon for Robust Sodium-Ion Batteries
Source: Research (Wash D C). 2026 Jan 15;9:1039. doi: 10.34133/research.1039 (PMC12804597; doi:10.34133/research.1039)
Supplement: Supplementary 1 — Figs. S1 to S20 Tables S1 to S16 Movies S1 and S2 [file research.1039.f1.zip]

Archive with 3 entries (3 files):
- Movie S1.mp4
- Movie S2.mp4
- Supporting information for Research.docx
